# Supplementary material for: Enhancement of the Green H2 Production by Using TiO2 Composite Polybenzimidazole Membranes
Source: Nanomaterials (Basel). 2022 Aug 24;12(17):2920. doi: 10.3390/nano12172920 (PMC9457720; doi:10.3390/nano12172920)
Supplement: Supplementary file 1 [file nanomaterials-12-02920-s001.zip]

Archive with 1 entries (1 files):
- nanomaterials-1829822-supplementary.pdf
